# Supplementary material for: Active environmental surveillance of SARS-CoV-2 in Midwestern United States meatpacking plants
Source: PLoS One. 2021 Dec 31;16(12):e0261704. doi: 10.1371/journal.pone.0261704 (PMC8719691; doi:10.1371/journal.pone.0261704)
Supplement: S1 Appendix — (XLSX) [file pone.0261704.s001.xlsx]

## Sheet: AES_samples_P1
Plant	Date	HR Window	Locker room	Supply window	Cafeteria	Payroll	Office	Timeclock	Other	Handrails	Air	Total
A	2020-05-28							2	2			4
A	2020-06-11		3		7		1		2			13
B	2020-06-17		3	1	3	1		3	1	1	2	15
A	2020-06-18		6		8			3	2		4	23
B	2020-06-24	1	2	1	4	1		1		1	2	13
A	2020-06-25		4		10			3	2		3	22
B	2020-06-30	1	6	1	6	1		2		1	3	21
A	2020-07-02		12		9						3	24
B	2020-07-07	1	5	1	4	1	1	2		2	3	20
A	2020-07-08		12		9						3	24

## Sheet: AES_samples_P2
Plant	Date	HR Window	Locker room	Conference room	Supply window	Cafeteria	Payroll	Maintenance	Occupational health	Training	Office	outdoor	Timeclock	other	Production	Warehouse	Handrails	air	boots	Total
D	2020-09-16	1	1		1	1							1	1			1	2		9
D	2020-09-16	1	1		1								1	1			1			6
D	2020-09-23	1	1		1	1							1				1	1		7
D	2020-10-01		1		1	1			1				1	1			1	1		8
D	2020-10-20	1	1		1	1							1	1			1	2		9
D	2020-10-27	1	1		1	1							1	1			1	1	10	8
C	2020-10-28					1			1		1	3								6
C	2020-11-05		1		1			1			1		1	1						6
C	2020-11-12		1			2					2	1		1						7
D	2020-11-12	1	1		1	2							1				1			7
D	2020-11-13	1	1		1	2			1								1			7
F	2020-12-03					1		1			1				1	1				5
B	2020-12-03		1		1	2							1	1			1			7
B	2020-12-09		4			4					3			1			1	1		14
E	2020-12-09		2		1	1								2			1			7
F	2020-12-09					1		2			1				2	3				9
B	2020-12-14		4			8		2	8					6			2			30
B	2020-12-15																	3		3
F	2020-12-15					1		2			1				2	3				9
B	2020-12-17		6		2	6		2	8					4			2			30
G	2020-12-17	1		1	1	2		1	1	1										8
B	2020-12-18													6						6
F	2020-12-18																	1		1
B	2020-12-22																	2		2
B	2020-12-22		2					2						2			2			8
F	2020-12-22																	1		1
B	2020-12-23		2		1	3											1			7
F	2020-12-28																	1		1
C	2020-12-29				1	1		1			4									7
F	2020-12-29					1		2			1				2	3				9
G	2020-12-29	1		1	1	2		1	1	1										8
B	2020-12-29		1		1	2						1					1			6
D	2021-01-02	1	1		1	1			1								1			6
B	2021-01-04					2					4									6
C	2021-01-04		2			1					1	1	1	1						7
G	2021-01-04	1		1	1	2		1	1	1										8
F	2021-01-06					1		2			1				2	3		1		10
D	2021-01-07	1	1		1	2			1								1			7
E	2021-01-07			2		4					2			4				1		13
D	2021-01-13	1				2			1											4
G	2021-01-13	1	1	1	1	1	1	1	1											8
C	2021-01-15		1		1			1					1	3				1		8
E	2021-01-15			1		1				1	1						1	1		6
G	2021-01-19	1			1	1		1	1		1	1						1		8

## Sheet: AES_PCR_CTvalues_P2
Plant	Date	HR Window	Cafeteria	Maintenance	Occupational health	Office	Health	Handrails	Triage Room	Warehouse	Production	Locker	Rendering
F	2020-12-03			35						36.71	36.76
B	2020-12-03		37.41					35.78				37.13
B	2020-12-09		37.40, 36.00			31.84, 28.79, 28.42		35				30.47, 36.52
E	2020-12-09								37.34
B	2020-12-14		37.38, 37.33, 33.74	35.87			37.55, 37.49	37.56				36, 37.56	35.49
G	2020-12-17	38.08	38.08	39.97
B	2020-12-22			39.37
B	2020-12-23		38.87, 38.26					38.87
C	2020-12-29					35.2
G	2020-12-29	0	0	0	36.92
B	2020-12-29		36									26.58
D	2021-01-07						39.38	39.57
E	2021-01-07		38.95
D	2021-01-13		39.6
